# Supplementary material for: Bioadhesive Tannic-Acid-Functionalized Zein Coating Achieves Engineered Colonic Delivery of IBD Therapeutics via Reservoir Microdevices
Source: Pharmaceutics. 2022 Nov 21;14(11):2536. doi: 10.3390/pharmaceutics14112536 (PMC9699562; doi:10.3390/pharmaceutics14112536)
Supplement: Supplementary file 1 [file pharmaceutics-14-02536-s001.zip]

Archive with 1 entries (1 files):
- pharmaceutics-1993361-supplementary.pdf
